# Supplementary material for: Innervation of an Ultrasound-Mediated PVDF-TrFE Scaffold for Skin-Tissue Engineering
Source: Biomimetics (Basel). 2023 Dec 20;9(1):2. doi: 10.3390/biomimetics9010002 (PMC11154284; doi:10.3390/biomimetics9010002)
Supplement: Supplementary file 1 [file biomimetics-09-00002-s001.zip]

Archive with 1 entries (1 files):
- biomimetics-2735812-supplymentary.pdf
